# Supplementary material for: Increased glutamine anabolism sensitizes non-small cell lung cancer to gefitinib treatment
Source: Cell Death Discov. 2018 Aug 9;4:84. doi: 10.1038/s41420-018-0086-x (PMC6085389; doi:10.1038/s41420-018-0086-x)
Supplement: Supplementary file 5 — Table S1 [file 41420_2018_86_MOESM5_ESM.xlsx]

## Sheet: Supplementary Table S1
	Table S1 Differential metabolites derived from PLS-DA model of 1H NMR analysis
	between control and gefitinib treatment samples in A549 cells.
	Metabolites	Chemical shift (ppm)	Mutiplicitya	Control vs. Gefitinib
				VIPb	p-valuec	FCd
	Glycerophosphochline	3.23	s	11.5558	<0.001	-1.40428
	Proprionate	2.17	q	7.54251	<0.001	-5.00659
	Glutathione	2.56	m	6.08404	<0.001	-2.13454
		2.96	m	4.05748	<0.001	-3.85704
	Glycine	3.57	s	5.43185	<0.001	3.89776
	Arginine	3.25	t	5.03419	<0.001	3.10084
	Taurine	3.27	t	5.03419	<0.001	3.10084
		3.43	t	4.40102	<0.001	15.2326
	Lactate	1.33	d	4.68467	<0.001	1.28905
	Scyllo-inositol	3.43	t	4.40102	<0.001	15.2326
	Glycerol	3.57	m	3.32185	<0.001	-1.56381
		3.64	m	1.89711	<0.001	2.04568
		3.79	t	3.53414	<0.001	-2.12627
	Lysine	3.77	m	3.53414	<0.001	-2.12627
	Glyceryl	4.17	m	3.12117	<0.001	-1.51095
		4.3	m	1.32146	<0.001	1.32823
	CH2OCOR	4.17	m	3.12117	<0.001	-1.51095
		4.3	m	1.32146	<0.001	1.32823
	N-acetylasparate	2.02	s	3.11005	<0.001	1.44662
		4.39	m	1.2862	<0.001	1.62533
	Alanine	1.48	d	3.04042	<0.001	2.16295
	Leucine	0.96	t	2.81334	<0.001	1.86053
	Formate	8.45	s	2.71989	0.00354613	1.68633
	Isoleucine	0.95	t	2.48807	<0.001	1.94174
		1.01	d	2.58263	<0.001	2.14795
	Valine	0.99	d	2.58263	<0.001	2.57811
		1.05	d	2.06309	<0.001	2.75312
	Phosphochline	3.21	s	2.10642	<0.001	-1.95228
	Choline	3.2	s	2.10642	<0.001	-1.95228
	O-Acetyl glycoprotein	2.07	s	2.02815	<0.001	-1.44038
	NAD	8.83	d	1.56305	<0.001	1.53865
		9.15	d	1.49525	<0.001	1.56458
		9.35	s	1.95933	<0.001	1.59233
	Methylamine	2.59	s	1.93419	<0.001	-1.9846
	Acetoacetic acid	2.31	s	1.92683	<0.001	2.53473
	Succinate	2.41	s	1.90599	<0.001	1.40029
	3-Hydroxyisovalerate	1.271	s	1.78086	0.0324539	-1.26004
	Tyrosine	6.9	d	1.56628	<0.001	7.12977
		7.2	d	1.31757	<0.001	4.63349
	Threonine	4.24	m	1.32146	<0.001	1.32823
	Phenyacetylglutamine	7.42	m	1.04052	<0.001	2.06832
	aMultiplicity: s singlet, d doublet, t triplet, q quartet, dd doublet of doublets, m multiplet.
	bVariable importance in the projection (VIP>1) was obtained from PLS-DA model.
	cp-value obtained from Student’s t-test.
	dFold change(FC) between control samples and gefitinib treatment samples. Fold change with a
	positive value indicates a relatively higher concentration present in gefitinib treatment samples
	while a negative value means a relatively lower concentration compared to control samples.
