# Supplementary material for: Increased glutamine anabolism sensitizes non-small cell lung cancer to gefitinib treatment
Source: Cell Death Discov. 2018 Aug 9;4:84. doi: 10.1038/s41420-018-0086-x (PMC6085389; doi:10.1038/s41420-018-0086-x)
Supplement: Supplementary file 6 — Table S2 [file 41420_2018_86_MOESM6_ESM.xlsx]

## Sheet: Supplementary Table S2
	Table S2 Differential metabolites derived from PLS-DA model of 1H NMR analysis
	between control and gefitinib treatment samples in PC-9 cells.
	Metabolites	Chemical shift (ppm)	Mutiplicitya	Control vs. Gefitinib
				VIPb	p-valuec	FCd
	Glutamine	2.14	m	2.15198	<0.001	2.41655
		2.45	m	1.22613	<0.001	5.25769
		3.77	m	12.3703	<0.001	2.32821
	Glutamate	2.1	m	2.15198	<0.001	2.41655
		2.35	m	3.53381	<0.001	2.03866
		3.77	m	12.3703	<0.001	2.32821
	Mannitol	3.69	m	1.54209	<0.001	-1.56246
		3.77	m	12.3703	<0.001	2.32821
		3.81	m	2.19315	<0.001	-1.84299
		3.88	m	2.51958	<0.001	1.87733
	Lysine	3.77	m	12.3703	<0.001	2.32821
	glycerophosphochline	3.23	s	7.17604	<0.001	-1.55825
	Arginine	3.25	t	6.44484	<0.001	-6.41062
	Taurine	3.27	t	6.44484	<0.001	-6.41062
		3.43	t	5.82402	<0.001	-19.9613
	Scyllo-inositol	3.43	t	5.82402	<0.001	-19.9613
	Phosphocreatine	3.04	s	5.03859	<0.001	-2.45304
		3.93	s	1.91679	<0.001	-1.49001
	Creatine	3.04	s	5.03859	<0.001	-2.45304
		3.94	s	1.94853	<0.001	-1.75412
	Proprionate	2.17	q	4.95086	<0.001	3.36667
	Glycine	3.57	s	4.63564	<0.001	-2.64031
	Glutathione	2.56	m	4.42895	<0.001	2.36768
		2.96	m	2.68363	<0.001	5.91599
	Acetic acid	2.08	s	4.30158	<0.001	-1.82467
	Glycerol	3.57	m	3.60524	<0.001	4.33479
		3.79	t	1.54209	<0.001	-1.56246
		3.64	m	1.79322	<0.001	-1.48619
	N-acetylasparate	2.02	s	3.53722	<0.001	-1.78938
		4.39	m	2.81189	<0.001	-1.52792
	Aspartate	2.68	d	3.38795	<0.001	4.12364
		2.82	dd	3.08748	<0.001	3.04596
	Lactate	1.33	d	3.38398	<0.001	-1.38835
	Glyceryl	4.17	m	3.10811	<0.001	3.80448
		4.3	m	1.96292	<0.001	-1.56349
	CH2OCOR	4.17	m	3.10811	<0.001	3.80448
		4.3	m	1.96292	<0.001	-1.56349
	Succinate	2.41	s	2.99596	<0.001	-3.00089
	Inosine	6.11	d	1.48442	<0.001	2.37276
		8.24	s	2.18335	<0.001	3.13695
		8.36	s	2.64808	<0.001	8.66495
	Alanine	1.48	d	2.65465	0.00200037	1.49377
	Acetate	1.93	s	2.25324	<0.001	-3.10797
	α-hydroxy-N-valerate	0.94	t	1.71228	<0.001	-1.52372
		4.03	m	2.15961	<0.001	3.18465
	N-acetylglutamate	2.04	s	1.53997	<0.001	1.62656
		2.07	m	2.06847	<0.001	-1.81345
	NAD	8.83	d	1.60631	<0.001	-1.19516
		9.15	d	1.80244	<0.001	-1.49171
		9.35	s	1.92799	<0.001	-1.26586
	Serine	3.98	m	1.91866	<0.001	-1.92397
	Formate	8.45	s	1.8814	<0.001	-1.7437
	Leucine	0.96	t	1.8633	0.00388269	-1.08746
	Valine	0.99	d	1.096	0.00469757	1.31152
		1.05	d	1.8592	0.00563798	1.34451
	Tyrosine	6.9	d	1.79979	<0.001	-1.42411
		7.2	d	1.01073	<0.001	-1.29122
	D-ribose	2.23	s	1.78727	<0.001	-1.27261
	Acetone	2.23	s	1.78727	<0.001	-1.27261
	Threonine	4.24	m	1.73938	<0.001	-1.89639
	Isoleucine	0.95	t	1.71228	<0.001	-1.52372
		1.01	d	1.40619	<0.001	-1.34072
	TMAO	3.27	s	1.71114	<0.001	-1.3231
	Methylamine	2.59	s	1.66333	<0.001	2.71949
	Acetoacetic acid	2.31	s	1.62367	<0.001	1.83829
	Nicotinate	8.84	d	1.60631	<0.001	-1.19516
	N-Acetyl glycoprotein	2.04	s	1.53997	<0.001	1.62656
	Dimethylamine	2.73	s	1.5418	0.034	-1.69674
	Sarcosine	2.75	s	1.44459	<0.001	1.63558
	Betaine	3.89	s	1.41219	<0.001	1.41081
	1-methylhistidine	7.05	s	1.29231	<0.001	25.1185
	Phenylalanine	7.42	d	1.28545	0.0403471	1.81265
	Phenyacetylglutamine	7.42	m	1.28545	0.0403471	1.81265
	Allantoin	6.08	s	1.23307	0.0402288	-1.27604
	Adenine	8.12	m	1.19021	<0.001	12.7699
	Phosphochline	3.21	s	1.02074	0.0411416	1.39608
	Choline	3.2	s	1.02074	0.0411416	1.39608
	aMultiplicity: s singlet, d doublet, t triplet, q quartet, dd doublet of doublets, m multiplet.
	bVariable importance in the projection (VIP>1) was obtained from PLS-DA model.
	cp-value obtained from Student’s t-test.
	dFold change(FC) between control samples and gefitinib treatment samples. Fold change with a
	positive value indicates a relatively higher concentration present in gefitinib treatment samples
	while a negative value means a relatively lower concentration compared to control samples.
