# Supplementary material for: Increased glutamine anabolism sensitizes non-small cell lung cancer to gefitinib treatment
Source: Cell Death Discov. 2018 Aug 9;4:84. doi: 10.1038/s41420-018-0086-x (PMC6085389; doi:10.1038/s41420-018-0086-x)
Supplement: Supplementary file 7 — Table S3 [file 41420_2018_86_MOESM7_ESM.xlsx]

## Sheet: Table 1
	Table S3 Glutamine and glucose related metabolites specifically change in PC-9 cells
	Metabolites	Chemical shift (ppm)	Control vs. Gefitinib
			VIPa	FCb
	Glutamine related metabolites
	Glutamine	2.14	2.15198	2.41655
		2.45	1.22613	5.25769
		3.77	12.3703	2.32821
	Glutamate	2.1	2.15198	2.41655
		2.35	3.53381	2.03866
		3.77	12.3703	2.32821
	Aspartate	2.68	3.38795	4.12364
		2.82	3.08748	3.04596
	N-acetylglutamate	2.04	1.53997	1.62656
		2.07	2.06847	-1.81345
	Glucose related metabolites
	Acetic acid	2.08	4.30158	-1.82467
	Acetone	2.23	1.78727	-1.27261
	aVariable importance in the projection (VIP>1) was obtained from PLS-DA model.
	bFold change(FC) between control and gefitinib treatment samples. Fold change with a
	positive value indicates a relatively higher concentration in gefitinib treatment samples
	while a negative value means a relatively lower level compared to control samples.
