# Supplementary material for: Increased glutamine anabolism sensitizes non-small cell lung cancer to gefitinib treatment
Source: Cell Death Discov. 2018 Aug 9;4:84. doi: 10.1038/s41420-018-0086-x (PMC6085389; doi:10.1038/s41420-018-0086-x)
Supplement: Supplementary file 10 — Table S6 [file 41420_2018_86_MOESM10_ESM.xlsx]

## Sheet: Table 2
Table S6 Characteristics and IC50 value of NSCLC cell lines to gefitinib
Cell lines	Histology	EGFR mutation	IC50 (µM)	Sensitivity
H460	Large cell carcinoma	Wild-type	15.63	Resistent
H1299	Large cell carcinoma	Wild-type	35.37	Resistent
H1993	Adenocarcinoma	Wild-type	17.9	Resistent
H441	Adenocarcinoma	Wild-type	21.92	Resistent
H292	Mucoepidermoid carcinoma	Wild-type	9.44	Resistent
Calu-6	Adenocarcinoma	Wild-type	41.3	Resistent
Calu-3	Adenocarcinoma	Wild-type	0.3	Sensitive
HCC827	Adenocarcinoma	del E746_A750	0.0037	Sensitive
